# Supplementary material for: Complement and Non-Complement Binding Anti-HLA Antibodies Are Differentially Detected with Different Antigen Bead Assays in Renal Transplant Recipients
Source: J Clin Med. 2023 Dec 17;12(24):7733. doi: 10.3390/jcm12247733 (PMC10744102; doi:10.3390/jcm12247733)
Supplement: Supplementary file 1 [file jcm-12-07733-s001.zip]

Archive with 1 entries (1 files):
- jcm-2716404-supplementary.pdf
